# Supplementary material for: Liver X Receptors Suppress Activity of Cholesterol and Fatty Acid Synthesis Pathways To Oppose Gammaherpesvirus Replication
Source: mBio. 2018 Jul 17;9(4):e01115-18. doi: 10.1128/mBio.01115-18 (PMC6050960; doi:10.1128/mBio.01115-18)
Supplement: TABLE S1 [file mbo004183983st1.xlsx]

## Sheet: + or - 1.5x, 0.05 unadjusted p-
Column #	Column ID	gene_assignment	Gene Symbol	RefSeq	p-value(condition)	p-value(Bl6 wt vs. LXR-/-)	Ratio(Bl6 wt vs. LXR-/-)	Fold-Change(Bl6 wt vs. LXR-/-)	Fold-Change(Bl6 wt vs. LXR-/-) (Description)
30028	10562847	NM_009473 // Nr1h2 // nuclear receptor subfamily 1, group H, member 2 // 7 B4|7 // 2226	Nr1h2	NM_009473	3.76534e-06	3.76534e-06	10.5013	10.5013	Bl6 wt up vs LXR KO
19265	10463355	NM_009128 // Scd2 // stearoyl-Coenzyme A desaturase 2 // 19 C3|19 43.0 cM // 20250 ///	Scd2	NM_009128	9.77442e-06	9.77442e-06	0.0512908	-19.4967	Bl6 wt down vs LXR KO
5812	10343806	---		---	5.51184e-05	5.51184e-05	1.58699	1.58699	Bl6 wt up vs LXR KO
21617	10485582	NM_177190 // Tcp11l1 // t-complex 11 like 1 // 2 E2|2 // 320554 /// ENSMUST00000111118	Tcp11l1	NM_177190	6.55741e-05	6.55741e-05	0.504235	-1.9832	Bl6 wt down vs LXR KO
21563	10484987	NM_013839 // Nr1h3 // nuclear receptor subfamily 1, group H, member 3 // 2 E1|2 40.4 cM	Nr1h3	NM_013839	8.3612e-05	8.3612e-05	7.5631	7.5631	Bl6 wt up vs LXR KO
33228	10590628	NM_009914 // Ccr3 // chemokine (C-C motif) receptor 3 // 9 F|9 71.8 cM // 12771 /// ENS	Ccr3	NM_009914	9.68727e-05	9.68727e-05	1.53336	1.53336	Bl6 wt up vs LXR KO
1862	10339856	---		---	0.000141384	0.000141384	0.528759	-1.89122	Bl6 wt down vs LXR KO
24566	10512949	NM_013454 // Abca1 // ATP-binding cassette, sub-family A (ABC1), member 1 // 4 A5-B3|4	Abca1	NM_013454	0.000146578	0.000146578	0.480232	-2.08233	Bl6 wt down vs LXR KO
23051	10499189	NM_030707 // Fcrls // Fc receptor-like S, scavenger receptor // 3 F1|3 // 80891 /// ENS	Fcrls	NM_030707	0.000146974	0.000146974	2.06476	2.06476	Bl6 wt up vs LXR KO
27850	10544596	NM_023056 // Tmem176b // transmembrane protein 176B // 6 B2.3|6 19.0 cM // 65963 /// NM	Tmem176b	NM_023056	0.000360357	0.000360357	1.7116	1.7116	Bl6 wt up vs LXR KO
5715	10343709	---		---	0.0004702	0.0004702	0.632358	-1.58138	Bl6 wt down vs LXR KO
2055	10340049	---		---	0.00058505	0.00058505	1.6825	1.6825	Bl6 wt up vs LXR KO
19498	10465895	NM_019699 // Fads2 // fatty acid desaturase 2 // 19|19 B // 56473 /// ENSMUST0000002556	Fads2	NM_019699	0.000824889	0.000824889	0.263056	-3.80147	Bl6 wt down vs LXR KO
26251	10529605	NM_011716 // Wfs1 // Wolfram syndrome 1 homolog (human) // 5 B3|5 // 22393 /// ENSMUST0	Wfs1	NM_011716	0.000917751	0.000917751	0.657107	-1.52182	Bl6 wt down vs LXR KO
28252	10547894	NM_013488 // Cd4 // CD4 antigen // 6 F2|6 60.18 cM // 12504 /// ENSMUST00000024044 // C	Cd4	NM_013488	0.0011867	0.0011867	2.01527	2.01527	Bl6 wt up vs LXR KO
22185	10491300	NM_011386 // Skil // SKI-like // 3 A3|3 13.0 cM // 20482 /// NM_001039090 // Skil // SK	Skil	NM_011386	0.00124094	0.00124094	1.66297	1.66297	Bl6 wt up vs LXR KO
5097	10343091	---		---	0.00129443	0.00129443	1.54904	1.54904	Bl6 wt up vs LXR KO
732	10338726	---		---	0.00129461	0.00129461	1.60247	1.60247	Bl6 wt up vs LXR KO
13687	10411332	NM_008255 // Hmgcr // 3-hydroxy-3-methylglutaryl-Coenzyme A reductase // 13 D1|13 49.0	Hmgcr	NM_008255	0.00135773	0.00135773	0.622672	-1.60598	Bl6 wt down vs LXR KO
19716	10467979	NM_009127 // Scd1 // stearoyl-Coenzyme A desaturase 1 // 19 C3|19 43.0 cM // 20249 ///	Scd1	NM_009127	0.00136177	0.00136177	0.327447	-3.05393	Bl6 wt down vs LXR KO
12886	10404874	NM_153789 // Mylip // myosin regulatory light chain interacting protein // 13 A5|13 //	Mylip	NM_153789	0.00138694	0.00138694	1.75812	1.75812	Bl6 wt up vs LXR KO
32542	10583920	NM_026189 // Eepd1 // endonuclease/exonuclease/phosphatase family domain containing 1 /	Eepd1	NM_026189	0.00142043	0.00142043	0.65632	-1.52365	Bl6 wt down vs LXR KO
34118	10598626	NM_019634 // Tspan7 // tetraspanin 7 // X|X A1.3-A2 // 21912 /// ENSMUST00000076354 //	Tspan7	NM_019634	0.0017947	0.0017947	0.56091	-1.78282	Bl6 wt down vs LXR KO
21619	10485597	NM_144804 // Depdc7 // DEP domain containing 7 // 2 E2|2 // 211896 /// ENSMUST000000285	Depdc7	NM_144804	0.00183215	0.00183215	0.410525	-2.43591	Bl6 wt down vs LXR KO
19298	10463704	NM_020577 // As3mt // arsenic (+3 oxidation state) methyltransferase // 19|19 D1 // 573	As3mt	NM_020577	0.00193476	0.00193476	0.630923	-1.58498	Bl6 wt down vs LXR KO
3115	10341109	---		---	0.00202151	0.00202151	0.656351	-1.52358	Bl6 wt down vs LXR KO
3552	10341546	---		---	0.00208682	0.00208682	1.80721	1.80721	Bl6 wt up vs LXR KO
23248	10500808	NM_133859 // Olfml3 // olfactomedin-like 3 // 3 F2.2|3 // 99543 /// ENSMUST00000029440	Olfml3	NM_133859	0.00210127	0.00210127	1.82687	1.82687	Bl6 wt up vs LXR KO
27129	10538150	NM_025326 // Tmem176a // transmembrane protein 176A // 6 B2.3|6 // 66058 /// NM_0010982	Tmem176a	NM_025326	0.00228204	0.00228204	1.75732	1.75732	Bl6 wt up vs LXR KO
1497	10339491	---		---	0.00251919	0.00251919	0.658813	-1.51788	Bl6 wt down vs LXR KO
19981	10470529	NM_019498 // Olfm1 // olfactomedin 1 // 2 A3|2 // 56177 /// NM_001038613 // Olfm1 // ol	Olfm1	NM_019498	0.00256226	0.00256226	0.660922	-1.51304	Bl6 wt down vs LXR KO
27908	10545014	NM_146168 // Vopp1 // vesicular, overexpressed in cancer, prosurvival protein 1 // 6 B3	Vopp1	NM_146168	0.00267336	0.00267336	0.626219	-1.59689	Bl6 wt down vs LXR KO
8644	10364194	NM_146006 // Lss // lanosterol synthase // 10 C1|10 41.1 cM // 16987 /// ENSMUST0000004	Lss	NM_146006	0.00301763	0.00301763	0.660999	-1.51286	Bl6 wt down vs LXR KO
6259	10344253	---		---	0.00358429	0.00358429	1.59708	1.59708	Bl6 wt up vs LXR KO
4116	10342110	---		---	0.0036301	0.0036301	2.00987	2.00987	Bl6 wt up vs LXR KO
26081	10527920	NM_020010 // Cyp51 // cytochrome P450, family 51 // 5 A2|5 1.2 cM // 13121 /// ENSMUST0	Cyp51	NM_020010	0.00365889	0.00365889	0.398741	-2.5079	Bl6 wt down vs LXR KO
33471	10592585	NM_172769 // Sc5d // sterol-C5-desaturase (fungal ERG3, delta-5-desaturase) homolog (S.	Sc5d	NM_172769	0.00399375	0.00399375	0.549409	-1.82014	Bl6 wt down vs LXR KO
2406	10340400	---		---	0.00408058	0.00408058	0.550337	-1.81707	Bl6 wt down vs LXR KO
28884	10552681	NM_025368 // Josd2 // Josephin domain containing 2 // 7|7 B2 // 66124 /// ENSMUST000000	Josd2	NM_025368	0.00416473	0.00416473	1.52906	1.52906	Bl6 wt up vs LXR KO
15396	10427131	NM_146064 // Soat2 // sterol O-acyltransferase 2 // 15 F3|15 61.7 cM // 223920 /// ENSM	Soat2	NM_146064	0.00438504	0.00438504	2.24847	2.24847	Bl6 wt up vs LXR KO
1864	10339858	---		---	0.00443051	0.00443051	0.411339	-2.43109	Bl6 wt down vs LXR KO
34120	10598638	NM_001166635 // Mid1ip1 // Mid1 interacting protein 1 (gastrulation specific G12-like (	Mid1ip1	NM_001166635	0.00487149	0.00487149	0.647163	-1.54521	Bl6 wt down vs LXR KO
327	10338321	---		---	0.00503774	0.00503774	1.54644	1.54644	Bl6 wt up vs LXR KO
23910	10506571	NM_053272 // Dhcr24 // 24-dehydrocholesterol reductase // 4 C7|4 // 74754 /// ENSMUST00	Dhcr24	NM_053272	0.00518304	0.00518304	0.298523	-3.34982	Bl6 wt down vs LXR KO
12962	10405587	NM_009369 // Tgfbi // transforming growth factor, beta induced // 13 B-C1|13 38.0 cM //	Tgfbi	NM_009369	0.00526375	0.00526375	1.55578	1.55578	Bl6 wt up vs LXR KO
14542	10418766	NM_001024604 // Ankrd28 // ankyrin repeat domain 28 // 14 B|14 // 105522 /// ENSMUST000	Ankrd28	NM_001024604	0.00553552	0.00553552	1.5229	1.5229	Bl6 wt up vs LXR KO
28886	10552697	NM_008437 // Napsa // napsin A aspartic peptidase // 7 B4|7 // 16541 /// ENSMUST0000000	Napsa	NM_008437	0.00576518	0.00576518	0.407063	-2.45662	Bl6 wt down vs LXR KO
24171	10509163	NM_008321 // Id3 // inhibitor of DNA binding 3 // 4 D3|4 66.0 cM // 15903 /// ENSMUST00	Id3	NM_008321	0.00582579	0.00582579	2.44101	2.44101	Bl6 wt up vs LXR KO
19133	10462091	NM_010638 // Klf9 // Kruppel-like factor 9 // 19|19 C1 // 16601 /// BC138724 // Klf9 //	Klf9	NM_010638	0.00584849	0.00584849	0.567447	-1.76228	Bl6 wt down vs LXR KO
12697	10403413	NM_145360 // Idi1 // isopentenyl-diphosphate delta isomerase // 13 A1|13 // 319554 ///	Idi1	NM_145360	0.00607005	0.00607005	0.34342	-2.91188	Bl6 wt down vs LXR KO
13789	10412466	NM_145942 // Hmgcs1 // 3-hydroxy-3-methylglutaryl-Coenzyme A synthase 1 // 13 66.0 cM|1	Hmgcs1	NM_145942	0.0061037	0.0061037	0.504471	-1.98227	Bl6 wt down vs LXR KO
446	10338440	---		---	0.00649683	0.00649683	1.72052	1.72052	Bl6 wt up vs LXR KO
1285	10339279	---		---	0.00656055	0.00656055	1.80172	1.80172	Bl6 wt up vs LXR KO
35267	10607403	NM_175429 // Kctd12b // potassium channel tetramerisation domain containing 12b // X F3	Kctd12b	NM_175429	0.00666218	0.00666218	0.625302	-1.59923	Bl6 wt down vs LXR KO
9049	10367982	NM_001002268 // Gpr126 // G protein-coupled receptor 126 // 10 A2|10 // 215798 /// ENSM	Gpr126	NM_001002268	0.00672954	0.00672954	0.448502	-2.22964	Bl6 wt down vs LXR KO
21258	10482762	NM_145360 // Idi1 // isopentenyl-diphosphate delta isomerase // 13 A1|13 // 319554 ///	Idi1	NM_145360	0.00674281	0.00674281	0.343133	-2.91432	Bl6 wt down vs LXR KO
33687	10594855	NM_026599 // Cgnl1 // cingulin-like 1 // 9 D|9 // 68178 /// ENSMUST00000072899 // Cgnl1	Cgnl1	NM_026599	0.00707865	0.00707865	0.553035	-1.8082	Bl6 wt down vs LXR KO
21949	10489204	NM_009373 // Tgm2 // transglutaminase 2, C polypeptide // 2 H1|2 89.0 cM // 21817 /// E	Tgm2	NM_009373	0.00714287	0.00714287	1.55277	1.55277	Bl6 wt up vs LXR KO
20708	10476945	NM_009977 // Cst7 // cystatin F (leukocystatin) // 2|2 G1-G3 // 13011 /// ENSMUST000000	Cst7	NM_009977	0.00719062	0.00719062	2.79034	2.79034	Bl6 wt up vs LXR KO
4848	10342842	---		---	0.00766099	0.00766099	1.6288	1.6288	Bl6 wt up vs LXR KO
3568	10341562	---		---	0.00791308	0.00791308	1.9352	1.9352	Bl6 wt up vs LXR KO
20421	10474229	NM_001111060 // Cd59a // CD59a antigen // 2 55.0 cM // 12509 /// NM_007652 // Cd59a //	Cd59a	NM_001111060	0.00804304	0.00804304	1.90616	1.90616	Bl6 wt up vs LXR KO
4595	10342589	---		---	0.00815271	0.00815271	0.566438	-1.76542	Bl6 wt down vs LXR KO
22693	10495993	NM_130450 // Elovl6 // ELOVL family member 6, elongation of long chain fatty acids (yea	Elovl6	NM_130450	0.00826385	0.00826385	0.585897	-1.70679	Bl6 wt down vs LXR KO
248	10338242	---		---	0.00829893	0.00829893	1.60401	1.60401	Bl6 wt up vs LXR KO
3909	10341903	---		---	0.00873225	0.00873225	0.572491	-1.74675	Bl6 wt down vs LXR KO
24567	10512999	NR_033139 // AI427809 // expressed sequence AI427809 // 4 B2|4 // 381524 /// NR_033140	AI427809	NR_033139	0.0088273	0.0088273	0.524949	-1.90495	Bl6 wt down vs LXR KO
31975	10578916	NM_025436 // Sc4mol // sterol-C4-methyl oxidase-like // 8 B3.1|8 // 66234 /// ENSMUST00	Sc4mol	NM_025436	0.00904945	0.00904945	0.565863	-1.76721	Bl6 wt down vs LXR KO
32523	10583732	NM_010700 // Ldlr // low density lipoprotein receptor // 9 A3|9 5.0 cM // 16835 /// ENS	Ldlr	NM_010700	0.0091688	0.0091688	0.423795	-2.35963	Bl6 wt down vs LXR KO
5580	10343574	---		---	0.00920488	0.00920488	1.63598	1.63598	Bl6 wt up vs LXR KO
3520	10341514	---		---	0.00932108	0.00932108	1.54126	1.54126	Bl6 wt up vs LXR KO
27506	10541555	NM_199311 // Clec4a1 // C-type lectin domain family 4, member a1 // 6 F2|6 // 269799 //	Clec4a1	NM_199311	0.00932352	0.00932352	2.08927	2.08927	Bl6 wt up vs LXR KO
10232	10379636	NM_011410 // Slfn4 // schlafen 4 // 11 C|11 // 20558 /// ENSMUST00000000208 // Slfn4 //	Slfn4	NM_011410	0.0100255	0.0100255	1.70133	1.70133	Bl6 wt up vs LXR KO
4147	10342141	---		---	0.0103352	0.0103352	1.90117	1.90117	Bl6 wt up vs LXR KO
20411	10474141	NM_001077514 // Slc1a2 // solute carrier family 1 (glial high affinity glutamate transp	Slc1a2	NM_001077514	0.0103958	0.0103958	0.648746	-1.54144	Bl6 wt down vs LXR KO
13841	10412909	NM_010191 // Fdft1 // farnesyl diphosphate farnesyl transferase 1 // 14 D1|14 3.0 cM //	Fdft1	NM_010191	0.0104229	0.0104229	0.481415	-2.07721	Bl6 wt down vs LXR KO
17865	10450325	NM_008198 // Cfb // complement factor B // 17 B1|17 18.85 cM // 14962 /// NM_001142706	Cfb	NM_008198	0.0107071	0.0107071	2.31317	2.31317	Bl6 wt up vs LXR KO
71	10338065	---		---	0.0107655	0.0107655	1.7638	1.7638	Bl6 wt up vs LXR KO
18091	10452316	NM_009778 // C3 // complement component 3 // 17 E1-E3|17 34.3 cM // 12266 /// ENSMUST00	C3	NM_009778	0.0107862	0.0107862	2.33326	2.33326	Bl6 wt up vs LXR KO
15027	10423505	NM_181588 // Cmbl // carboxymethylenebutenolidase-like (Pseudomonas) // 15 B2|15 // 695	Cmbl	NM_181588	0.0108375	0.0108375	0.650566	-1.53712	Bl6 wt down vs LXR KO
33803	10595979	NM_008624 // Mras // muscle and microspikes RAS // 9 E3.3|9 // 17532 /// ENSMUST0000003	Mras	NM_008624	0.0108957	0.0108957	0.666401	-1.5006	Bl6 wt down vs LXR KO
14148	10415081	---		---	0.010969	0.010969	8.84319	8.84319	Bl6 wt up vs LXR KO
25338	10520121	---		---	0.010969	0.010969	8.84319	8.84319	Bl6 wt up vs LXR KO
31920	10578405	---		---	0.010969	0.010969	8.84319	8.84319	Bl6 wt up vs LXR KO
32827	10586076	---		---	0.010969	0.010969	8.84319	8.84319	Bl6 wt up vs LXR KO
11650	10393970	NM_007988 // Fasn // fatty acid synthase // 11 E2|11 72.0 cM // 14104 /// ENSMUST000000	Fasn	NM_007988	0.0110065	0.0110065	0.552693	-1.80932	Bl6 wt down vs LXR KO
3704	10341698	---		---	0.0110502	0.0110502	1.51451	1.51451	Bl6 wt up vs LXR KO
33642	10594418	NM_008542 // Smad6 // MAD homolog 6 (Drosophila) // 9|9 D // 17130 /// ENSMUST000000410	Smad6	NM_008542	0.0115143	0.0115143	1.6492	1.6492	Bl6 wt up vs LXR KO
1132	10339126	---		---	0.0116345	0.0116345	1.69286	1.69286	Bl6 wt up vs LXR KO
475	10338469	---		---	0.0118006	0.0118006	0.595417	-1.67949	Bl6 wt down vs LXR KO
450	10338444	---		---	0.0118726	0.0118726	1.69777	1.69777	Bl6 wt up vs LXR KO
3260	10341254	---		---	0.0120419	0.0120419	1.55985	1.55985	Bl6 wt up vs LXR KO
8497	10362767	NM_138315 // Mical1 // microtubule associated monoxygenase, calponin and LIM domain con	Mical1	NM_138315	0.0122379	0.0122379	0.662389	-1.50969	Bl6 wt down vs LXR KO
54	10338047	---		---	0.0127912	0.0127912	1.64917	1.64917	Bl6 wt up vs LXR KO
3956	10341950	---		---	0.0128558	0.0128558	1.68916	1.68916	Bl6 wt up vs LXR KO
11212	10389207	NM_013653 // Ccl5 // chemokine (C-C motif) ligand 5 // 11 C|11 47.4 cM // 20304 /// ENS	Ccl5	NM_013653	0.012902	0.012902	1.98383	1.98383	Bl6 wt up vs LXR KO
23516	10503212	NM_001081417 // Chd7 // chromodomain helicase DNA binding protein 7 // 4 A1|4 1.0 cM //	Chd7	NM_001081417	0.0129973	0.0129973	1.52964	1.52964	Bl6 wt up vs LXR KO
4575	10342569	---		---	0.0130104	0.0130104	2.09133	2.09133	Bl6 wt up vs LXR KO
11338	10390560	NM_146028 // Stac2 // SH3 and cysteine rich domain 2 // 11 D|11 // 217154 /// ENSMUST00	Stac2	NM_146028	0.0131211	0.0131211	0.661826	-1.51097	Bl6 wt down vs LXR KO
7753	10355967	NM_183027 // Ap1s3 // adaptor-related protein complex AP-1, sigma 3 // 1 C4|1 // 252903	Ap1s3	NM_183027	0.0131715	0.0131715	0.63456	-1.5759	Bl6 wt down vs LXR KO
4800	10342794	---		---	0.0132933	0.0132933	0.613996	-1.62868	Bl6 wt down vs LXR KO
7754	10355974	NM_001111279 // Wdfy1 // WD repeat and FYVE domain containing 1 // 1|1 C4 // 69368 ///	Wdfy1	NM_001111279	0.0139591	0.0139591	0.644124	-1.5525	Bl6 wt down vs LXR KO
25782	10524631	NM_145209 // Oasl1 // 2'-5' oligoadenylate synthetase-like 1 // 5 F|5 // 231655 /// ENS	Oasl1	NM_145209	0.0140345	0.0140345	1.65533	1.65533	Bl6 wt up vs LXR KO
5237	10343231	---		---	0.0141233	0.0141233	0.66022	-1.51465	Bl6 wt down vs LXR KO
14780	10420730	NM_010191 // Fdft1 // farnesyl diphosphate farnesyl transferase 1 // 14 D1|14 3.0 cM //	Fdft1	NM_010191	0.0144503	0.0144503	0.527648	-1.8952	Bl6 wt down vs LXR KO
23081	10499483	NM_134469 // Fdps // farnesyl diphosphate synthetase // 3 F1|3 42.6 cM // 110196 /// EN	Fdps	NM_134469	0.014676	0.014676	0.582087	-1.71796	Bl6 wt down vs LXR KO
6342	10344336	---		---	0.0147085	0.0147085	1.63705	1.63705	Bl6 wt up vs LXR KO
872	10338866	---		---	0.0147412	0.0147412	0.480281	-2.08211	Bl6 wt down vs LXR KO
25359	10520362	NM_153526 // Insig1 // insulin induced gene 1 // 5 B1|5 // 231070 /// ENSMUST0000005915	Insig1	NM_153526	0.0148374	0.0148374	0.527129	-1.89707	Bl6 wt down vs LXR KO
13187	10407327	NM_010330 // Emb // embigin // 13 D2.3|13 // 13723 /// ENSMUST00000022242 // Emb // emb	Emb	NM_010330	0.0148792	0.0148792	0.459135	-2.17801	Bl6 wt down vs LXR KO
22370	10492983	NM_183222 // Fcrl5 // Fc receptor-like 5 // 3 F1|3 // 329693 /// NM_001113238 // Fcrl5	Fcrl5	NM_183222	0.0151166	0.0151166	3.46493	3.46493	Bl6 wt up vs LXR KO
1393	10339387	---		---	0.0154854	0.0154854	1.60873	1.60873	Bl6 wt up vs LXR KO
8355	10361705	NM_175155 // Sash1 // SAM and SH3 domain containing 1 // 10 A1|10 // 70097 /// ENSMUST0	Sash1	NM_175155	0.0154926	0.0154926	1.84778	1.84778	Bl6 wt up vs LXR KO
1173	10339167	---		---	0.0155769	0.0155769	0.286124	-3.49499	Bl6 wt down vs LXR KO
1060	10339054	---		---	0.0155782	0.0155782	0.50605	-1.97609	Bl6 wt down vs LXR KO
15106	10424349	NM_009270 // Sqle // squalene epoxidase // 15 D1|15 // 20775 /// ENSMUST00000022977 //	Sqle	NM_009270	0.015692	0.015692	0.360292	-2.77553	Bl6 wt down vs LXR KO
11088	10388086	NR_027858 // Nlrp1c-ps // NLR family, pyrin domain containing 1C, pseudogene // 11 B4|1	Nlrp1c-ps	NR_027858	0.0157046	0.0157046	1.64867	1.64867	Bl6 wt up vs LXR KO
1053	10339047	---		---	0.0163287	0.0163287	1.51173	1.51173	Bl6 wt up vs LXR KO
1989	10339983	---		---	0.0169448	0.0169448	0.59038	-1.69382	Bl6 wt down vs LXR KO
4172	10342166	---		---	0.0169557	0.0169557	3.9068	3.9068	Bl6 wt up vs LXR KO
7021	10348653	NM_016696 // Gpc1 // glypican 1 // 1 D|1 // 14733 /// ENSMUST00000045970 // Gpc1 // gly	Gpc1	NM_016696	0.0176877	0.0176877	0.622709	-1.60589	Bl6 wt down vs LXR KO
2538	10340532	---		---	0.017731	0.017731	1.71785	1.71785	Bl6 wt up vs LXR KO
17538	10447317	NM_010137 // Epas1 // endothelial PAS domain protein 1 // 17 E4|17 // 13819 /// ENSMUST	Epas1	NM_010137	0.018042	0.018042	0.497162	-2.01142	Bl6 wt down vs LXR KO
21884	10488608	NM_175093 // Trib3 // tribbles homolog 3 (Drosophila) // 2 G3|2 86.0 cM // 228775 /// E	Trib3	NM_175093	0.0182532	0.0182532	1.64326	1.64326	Bl6 wt up vs LXR KO
31157	10570982	NM_010206 // Fgfr1 // fibroblast growth factor receptor 1 // 8 A2|8 10.0 cM // 14182 //	Fgfr1	NM_010206	0.0183878	0.0183878	0.535276	-1.86819	Bl6 wt down vs LXR KO
29374	10557177	NM_008855 // Prkcb // protein kinase C, beta // 7 F3|7 60.0 cM // 18751 /// ENSMUST0000	Prkcb	NM_008855	0.0184142	0.0184142	0.648866	-1.54115	Bl6 wt down vs LXR KO
27852	10544610	NM_023670 // Igf2bp3 // insulin-like growth factor 2 mRNA binding protein 3 // 6 B2.3|6	Igf2bp3	NM_023670	0.0185272	0.0185272	1.96892	1.96892	Bl6 wt up vs LXR KO
341	10338335	---		---	0.018729	0.018729	0.541598	-1.84639	Bl6 wt down vs LXR KO
12198	10399005	NM_007763 // Crip1 // cysteine-rich protein 1 (intestinal) // 12 F1|12 57.9 cM // 12925	Crip1	NM_007763	0.0188154	0.0188154	0.517302	-1.93311	Bl6 wt down vs LXR KO
30507	10566050	NM_010531 // Il18bp // interleukin 18 binding protein // 7|7 F1 // 16068 /// ENSMUST000	Il18bp	NM_010531	0.0188787	0.0188787	1.51453	1.51453	Bl6 wt up vs LXR KO
1093	10339087	---		---	0.0190916	0.0190916	0.591706	-1.69003	Bl6 wt down vs LXR KO
3023	10341017	---		---	0.0192471	0.0192471	0.626299	-1.59668	Bl6 wt down vs LXR KO
365	10338359	---		---	0.0194669	0.0194669	0.658473	-1.51867	Bl6 wt down vs LXR KO
17599	10447732	NM_027032 // Pacrg // PARK2 co-regulated // 17 A2|17 5.9 cM // 69310 /// ENSMUST0000004	Pacrg	NM_027032	0.0199073	0.0199073	0.633643	-1.57818	Bl6 wt down vs LXR KO
2632	10340626	---		---	0.0200115	0.0200115	0.642972	-1.55528	Bl6 wt down vs LXR KO
8602	10363735	NM_010118 // Egr2 // early growth response 2 // 10 B5|10 35.0 cM // 13654 /// ENSMUST00	Egr2	NM_010118	0.0210784	0.0210784	0.41919	-2.38555	Bl6 wt down vs LXR KO
22156	10490989	NM_001042611 // Cp // ceruloplasmin // 3|3 D // 12870 /// NM_007752 // Cp // ceruloplas	Cp	NM_001042611	0.021112	0.021112	1.8469	1.8469	Bl6 wt up vs LXR KO
23346	10501762	NM_029655 // Snx7 // sorting nexin 7 // 3|3 G2 // 76561 /// NM_001190156 // Snx7 // sor	Snx7	NM_029655	0.0218385	0.0218385	0.620069	-1.61272	Bl6 wt down vs LXR KO
3441	10341435	---		---	0.0218484	0.0218484	0.431041	-2.31997	Bl6 wt down vs LXR KO
7778	10356274	NM_033616 // Csprs // component of Sp100-rs // 8 B1.3|8 // 114564 /// NM_001081746 // G	Csprs	NM_033616	0.0221914	0.0221914	2.1843	2.1843	Bl6 wt up vs LXR KO
3347	10341341	---		---	0.022378	0.022378	1.87024	1.87024	Bl6 wt up vs LXR KO
16025	10433197	ENSMUST00000061541 // Olfr161 // olfactory receptor 161 // 16 B1|16 // 258859 /// ENSMU	Olfr161	ENSMUST00000061541	0.0225927	0.0225927	1.58558	1.58558	Bl6 wt up vs LXR KO
26447	10531415	NM_021274 // Cxcl10 // chemokine (C-X-C motif) ligand 10 // 5 E2|5 53.0 cM // 15945 ///	Cxcl10	NM_021274	0.0226516	0.0226516	2.39247	2.39247	Bl6 wt up vs LXR KO
2754	10340748	---		---	0.0226725	0.0226725	1.77953	1.77953	Bl6 wt up vs LXR KO
26506	10531994	NM_194336 // Mpa2l // macrophage activation 2 like // 5 E5|5 // 100702 /// NM_001039646	Mpa2l	NM_194336	0.0229696	0.0229696	1.51733	1.51733	Bl6 wt up vs LXR KO
31062	10570280	NM_010172 // F7 // coagulation factor VII // 8 A1.1|8 7.0 cM // 14068 /// ENSMUST000000	F7	NM_010172	0.0230753	0.0230753	0.345293	-2.89609	Bl6 wt down vs LXR KO
12701	10403455	NM_001081426 // Dip2c // DIP2 disco-interacting protein 2 homolog C (Drosophila) // 13	Dip2c	NM_001081426	0.0237802	0.0237802	0.579425	-1.72585	Bl6 wt down vs LXR KO
3418	10341412	---		---	0.0237919	0.0237919	0.466707	-2.14267	Bl6 wt down vs LXR KO
3288	10341282	---		---	0.0239552	0.0239552	0.631941	-1.58243	Bl6 wt down vs LXR KO
4486	10342480	---		---	0.0240382	0.0240382	0.581007	-1.72115	Bl6 wt down vs LXR KO
5196	10343190	---		---	0.0241144	0.0241144	0.573056	-1.74503	Bl6 wt down vs LXR KO
711	10338705	---		---	0.0242518	0.0242518	1.53547	1.53547	Bl6 wt up vs LXR KO
15692	10429573	NM_001099217 // Ly6c2 // lymphocyte antigen 6 complex, locus C2 // 15 D3|15 // 10004154	Ly6c2	NM_001099217	0.0242813	0.0242813	1.54984	1.54984	Bl6 wt up vs LXR KO
32402	10582879	NM_033616 // Csprs // component of Sp100-rs // 8 B1.3|8 // 114564 /// NM_001081746 // G	Csprs	NM_033616	0.0245066	0.0245066	2.21282	2.21282	Bl6 wt up vs LXR KO
11530	10392560	NM_147220 // Abca9 // ATP-binding cassette, sub-family A (ABC1), member 9 // 11 E1|11 /	Abca9	NM_147220	0.0248265	0.0248265	0.585528	-1.70786	Bl6 wt down vs LXR KO
6954	10347925	NM_001081746 // Gm7609 // predicted pseudogene 7609 // 1 C5|1 // 665378 /// NM_033616 /	Gm7609	NM_001081746	0.0248829	0.0248829	2.20059	2.20059	Bl6 wt up vs LXR KO
240	10338234	---		---	0.0253553	0.0253553	0.561924	-1.7796	Bl6 wt down vs LXR KO
6526	10344520	---		---	0.0253824	0.0253824	1.62525	1.62525	Bl6 wt up vs LXR KO
22343	10492682	NM_133187 // Fam198b // family with sequence similarity 198, member B // 3 E3|3 // 6865	Fam198b	NM_133187	0.0254614	0.0254614	0.536756	-1.86304	Bl6 wt down vs LXR KO
6950	10347915	NM_001081746 // Gm7609 // predicted pseudogene 7609 // 1 C5|1 // 665378 /// NM_033616 /	Gm7609	NM_001081746	0.0255169	0.0255169	2.21093	2.21093	Bl6 wt up vs LXR KO
6268	10344262	---		---	0.0256176	0.0256176	1.65783	1.65783	Bl6 wt up vs LXR KO
26361	10530692	NM_010612 // Kdr // kinase insert domain protein receptor // 5 C3.3|5 42.0 cM // 16542	Kdr	NM_010612	0.0262081	0.0262081	2.02643	2.02643	Bl6 wt up vs LXR KO
16211	10435043	NM_001160402 // Tm4sf19 // transmembrane 4 L six family member 19 // 16 B3|16 // 277203	Tm4sf19	NM_001160402	0.0263056	0.0263056	0.545082	-1.83459	Bl6 wt down vs LXR KO
4895	10342889	---		---	0.0263958	0.0263958	0.527197	-1.89682	Bl6 wt down vs LXR KO
1075	10339069	---		---	0.027471	0.027471	1.62664	1.62664	Bl6 wt up vs LXR KO
3905	10341899	---		---	0.0275701	0.0275701	0.555933	-1.79878	Bl6 wt down vs LXR KO
18495	10456400	NM_026473 // Tubb6 // tubulin, beta 6 // 18|18 E1 // 67951 /// ENSMUST00000001513 // Tu	Tubb6	NM_026473	0.0276108	0.0276108	0.603454	-1.65713	Bl6 wt down vs LXR KO
10069	10377826	NM_001029929 // Zmynd15 // zinc finger, MYND-type containing 15 // 11 B3|11 // 574428 /	Zmynd15	NM_001029929	0.0276172	0.0276172	1.60413	1.60413	Bl6 wt up vs LXR KO
11499	10392142	NM_008339 // Cd79b // CD79B antigen // 11 E1|11 65.0 cM // 15985 /// ENSMUST00000044228	Cd79b	NM_008339	0.0277824	0.0277824	1.53358	1.53358	Bl6 wt up vs LXR KO
17884	10450496	NM_010734 // Lst1 // leukocyte specific transcript 1 // 17 B1|17 19.06 cM // 16988 ///	Lst1	NM_010734	0.0279475	0.0279475	1.54504	1.54504	Bl6 wt up vs LXR KO
4903	10342897	---		---	0.0280556	0.0280556	1.87743	1.87743	Bl6 wt up vs LXR KO
18458	10455970	BC023105 // BC023105 // cDNA sequence BC023105 // 18 D3|18 // 667597	BC023105	BC023105	0.0284371	0.0284371	3.15087	3.15087	Bl6 wt up vs LXR KO
4628	10342622	---		---	0.0284511	0.0284511	1.56055	1.56055	Bl6 wt up vs LXR KO
30809	10567995	NM_019738 // Nupr1 // nuclear protein 1 // 7 F4|7 // 56312 /// ENSMUST00000032961 // Nu	Nupr1	NM_019738	0.029181	0.029181	2.33228	2.33228	Bl6 wt up vs LXR KO
19492	10465840	NM_011681 // Scgb1a1 // secretoglobin, family 1A, member 1 (uteroglobin) // 19 A|19 //	Scgb1a1	NM_011681	0.0292464	0.0292464	0.580388	-1.72299	Bl6 wt down vs LXR KO
5625	10343619	---		---	0.0296238	0.0296238	0.56788	-1.76094	Bl6 wt down vs LXR KO
2036	10340030	---		---	0.0300462	0.0300462	0.660345	-1.51436	Bl6 wt down vs LXR KO
26448	10531420	NM_019494 // Cxcl11 // chemokine (C-X-C motif) ligand 11 // 5|5 E3 // 56066 /// AF17987	Cxcl11	NM_019494	0.0306916	0.0306916	1.60789	1.60789	Bl6 wt up vs LXR KO
9038	10367816	ENSMUST00000152003 // 9130014G24Rik // RIKEN cDNA 9130014G24 gene // 10 A1|10 // 215772	9130014G24Rik	ENSMUST00000152003	0.030874	0.030874	1.74935	1.74935	Bl6 wt up vs LXR KO
27695	10543067	NM_012055 // Asns // asparagine synthetase // 6 A1|6 // 27053 /// ENSMUST00000031766 //	Asns	NM_012055	0.0312836	0.0312836	1.74082	1.74082	Bl6 wt up vs LXR KO
368	10338362	---		---	0.0313417	0.0313417	0.531842	-1.88026	Bl6 wt down vs LXR KO
32330	10582275	NM_011404 // Slc7a5 // solute carrier family 7 (cationic amino acid transporter, y+ sys	Slc7a5	NM_011404	0.0317299	0.0317299	1.74747	1.74747	Bl6 wt up vs LXR KO
13261	10408042	NM_001039115 // Zkscan4 // zinc finger with KRAB and SCAN domains 4 // 13 A3.1|13 // 54	Zkscan4	NM_001039115	0.0319122	0.0319122	1.61361	1.61361	Bl6 wt up vs LXR KO
2642	10340636	---		---	0.031999	0.031999	1.63456	1.63456	Bl6 wt up vs LXR KO
22740	10496494	NM_019571 // Tspan5 // tetraspanin 5 // 3 H1|3 // 56224 /// ENSMUST00000029800 // Tspan	Tspan5	NM_019571	0.0320078	0.0320078	0.60991	-1.63959	Bl6 wt down vs LXR KO
3812	10341806	---		---	0.032449	0.032449	1.74661	1.74661	Bl6 wt up vs LXR KO
18667	10458033	NM_133774 // Stard4 // StAR-related lipid transfer (START) domain containing 4 // 18 B1	Stard4	NM_133774	0.0325246	0.0325246	0.569922	-1.75462	Bl6 wt down vs LXR KO
34000	10598004	NM_009912 // Ccr1 // chemokine (C-C motif) receptor 1 // 9 F|9 71.6 cM // 12768 /// ENS	Ccr1	NM_009912	0.0325737	0.0325737	0.453136	-2.20684	Bl6 wt down vs LXR KO
9711	10374464	BC040462 // Spred2 // sprouty-related, EVH1 domain containing 2 // 11|11 A3.2 // 114716	Spred2	BC040462	0.0326195	0.0326195	0.647624	-1.54411	Bl6 wt down vs LXR KO
3467	10341461	---		---	0.0326427	0.0326427	0.51483	-1.94239	Bl6 wt down vs LXR KO
10186	10379153	NM_009657 // Aldoc // aldolase C, fructose-bisphosphate // 11 B5|11 44.98 cM // 11676 /	Aldoc	NM_009657	0.0327872	0.0327872	0.444262	-2.25092	Bl6 wt down vs LXR KO
11259	10389717	---		---	0.03311	0.03311	2.62792	2.62792	Bl6 wt up vs LXR KO
22957	10498367	NM_028808 // P2ry13 // purinergic receptor P2Y, G-protein coupled 13 // 3 D|3 // 74191	P2ry13	NM_028808	0.0333599	0.0333599	1.75826	1.75826	Bl6 wt up vs LXR KO
8176	10359917	NM_010476 // Hsd17b7 // hydroxysteroid (17-beta) dehydrogenase 7 // 1 H3|1 // 15490 ///	Hsd17b7	NM_010476	0.0335883	0.0335883	0.534044	-1.8725	Bl6 wt down vs LXR KO
14895	10421950	NM_007826 // Dach1 // dachshund 1 (Drosophila) // 14 E3|14 48.0 cM // 13134 /// NM_0010	Dach1	NM_007826	0.033666	0.033666	0.602395	-1.66004	Bl6 wt down vs LXR KO
3107	10341101	---		---	0.0341633	0.0341633	0.59203	-1.6891	Bl6 wt down vs LXR KO
29392	10557342	NM_021887 // Il21r // interleukin 21 receptor // 7|7 F4 // 60504 /// ENSMUST00000033000	Il21r	NM_021887	0.0348931	0.0348931	1.70306	1.70306	Bl6 wt up vs LXR KO
2310	10340304	---		---	0.0349081	0.0349081	1.50394	1.50394	Bl6 wt up vs LXR KO
3662	10341656	---		---	0.0349476	0.0349476	0.550479	-1.8166	Bl6 wt down vs LXR KO
24638	10513729	NM_009403 // Tnfsf8 // tumor necrosis factor (ligand) superfamily, member 8 // 4 C1|4 3	Tnfsf8	NM_009403	0.035006	0.035006	1.58424	1.58424	Bl6 wt up vs LXR KO
4426	10342420	---		---	0.035014	0.035014	1.55988	1.55988	Bl6 wt up vs LXR KO
17265	10444824	NM_207648 // H2-Q6 // histocompatibility 2, Q region locus 6 // 17 B1|17 19.18 cM // 11	H2-Q6	NM_207648	0.0351617	0.0351617	2.16677	2.16677	Bl6 wt up vs LXR KO
21743	10487021	NM_011774 // Slc30a4 // solute carrier family 30 (zinc transporter), member 4 // 2 E5|2	Slc30a4	NM_011774	0.0351811	0.0351811	0.547624	-1.82607	Bl6 wt down vs LXR KO
4475	10342469	---		---	0.0360234	0.0360234	0.57094	-1.7515	Bl6 wt down vs LXR KO
1185	10339179	---		---	0.037123	0.037123	0.457253	-2.18697	Bl6 wt down vs LXR KO
12257	10399478	NM_015763 // Lpin1 // lipin 1 // 12 A1.1|12 9.0 cM // 14245 /// NM_172950 // Lpin1 // l	Lpin1	NM_015763	0.0374021	0.0374021	0.619751	-1.61355	Bl6 wt down vs LXR KO
1569	10339563	---		---	0.037484	0.037484	1.88262	1.88262	Bl6 wt up vs LXR KO
2684	10340678	---		---	0.037604	0.037604	0.576425	-1.73483	Bl6 wt down vs LXR KO
1504	10339498	---		---	0.0376611	0.0376611	1.50487	1.50487	Bl6 wt up vs LXR KO
3432	10341426	---		---	0.0382262	0.0382262	1.50023	1.50023	Bl6 wt up vs LXR KO
11274	10389839	---		---	0.0384738	0.0384738	1.52831	1.52831	Bl6 wt up vs LXR KO
23905	10506488	NM_080555 // Ppap2b // phosphatidic acid phosphatase type 2B // 4 C6|4 52.7 cM // 67916	Ppap2b	NM_080555	0.0385387	0.0385387	0.627851	-1.59273	Bl6 wt down vs LXR KO
7386	10352178	NM_178653 // Sccpdh // saccharopine dehydrogenase (putative) // 1 H4|1 // 109232 /// EN	Sccpdh	NM_178653	0.0389962	0.0389962	0.621249	-1.60966	Bl6 wt down vs LXR KO
951	10338945	---		---	0.0393185	0.0393185	0.587042	-1.70345	Bl6 wt down vs LXR KO
3594	10341588	---		---	0.0395067	0.0395067	1.80024	1.80024	Bl6 wt up vs LXR KO
2399	10340393	---		---	0.0398478	0.0398478	1.62865	1.62865	Bl6 wt up vs LXR KO
24421	10511779	NM_175406 // Atp6v0d2 // ATPase, H+ transporting, lysosomal V0 subunit D2 // 4 A3|4 //	Atp6v0d2	NM_175406	0.0399348	0.0399348	0.584593	-1.71059	Bl6 wt down vs LXR KO
28020	10545672	NM_008638 // Mthfd2 // methylenetetrahydrofolate dehydrogenase (NAD+ dependent), methen	Mthfd2	NM_008638	0.0401052	0.0401052	1.64612	1.64612	Bl6 wt up vs LXR KO
8839	10366043	NM_026268 // Dusp6 // dual specificity phosphatase 6 // 10|10 C3 // 67603 /// ENSMUST00	Dusp6	NM_026268	0.0404008	0.0404008	0.663983	-1.50606	Bl6 wt down vs LXR KO
376	10338370	---		---	0.040794	0.040794	0.566158	-1.76629	Bl6 wt down vs LXR KO
31935	10578539	NM_007450 // Slc25a4 // solute carrier family 25 (mitochondrial carrier, adenine nucleo	Slc25a4	NM_007450	0.0408799	0.0408799	0.641395	-1.5591	Bl6 wt down vs LXR KO
2752	10340746	---		---	0.0409116	0.0409116	0.618024	-1.61806	Bl6 wt down vs LXR KO
2179	10340173	---		---	0.0413803	0.0413803	0.561865	-1.77979	Bl6 wt down vs LXR KO
4732	10342726	---		---	0.0417366	0.0417366	0.417872	-2.39308	Bl6 wt down vs LXR KO
17263	10444814	NM_001143689 // H2-gs10 // MHC class I like protein GS10 // 17 B1|17 // 436493 /// NM_0	H2-gs10	NM_001143689	0.0427129	0.0427129	1.51388	1.51388	Bl6 wt up vs LXR KO
335	10338329	---		---	0.0431471	0.0431471	1.59183	1.59183	Bl6 wt up vs LXR KO
778	10338772	---		---	0.0435467	0.0435467	0.590835	-1.69252	Bl6 wt down vs LXR KO
2602	10340596	---		---	0.0436139	0.0436139	1.51386	1.51386	Bl6 wt up vs LXR KO
7306	10351504	---		---	0.0436482	0.0436482	2.04877	2.04877	Bl6 wt up vs LXR KO
17264	10444821	NM_023124 // H2-Q8 // histocompatibility 2, Q region locus 8 // 17 B1|17 19.2 cM // 150	H2-Q8	NM_023124	0.0439848	0.0439848	1.54044	1.54044	Bl6 wt up vs LXR KO
15741	10430174	NM_173786 // Apol9a // apolipoprotein L 9a // 15 E1|15 // 223672 /// NM_001162883 // Ap	Apol9a	NM_173786	0.0450085	0.0450085	1.81878	1.81878	Bl6 wt up vs LXR KO
15191	10425049	NM_173743 // Apol9b // apolipoprotein L 9b // 15 E1|15 // 71898 /// NM_001168660 // Apo	Apol9b	NM_173743	0.0450088	0.0450088	1.72814	1.72814	Bl6 wt up vs LXR KO
22918	10498024	NM_011990 // Slc7a11 // solute carrier family 7 (cationic amino acid transporter, y+ sy	Slc7a11	NM_011990	0.0458125	0.0458125	0.638221	-1.56685	Bl6 wt down vs LXR KO
17883	10450484	NM_019467 // Aif1 // allograft inflammatory factor 1 // 17 B1|17 19.05 cM // 11629 ///	Aif1	NM_019467	0.0459094	0.0459094	1.57999	1.57999	Bl6 wt up vs LXR KO
2411	10340405	---		---	0.0460283	0.0460283	1.76144	1.76144	Bl6 wt up vs LXR KO
973	10338967	---		---	0.0460405	0.0460405	0.640658	-1.56089	Bl6 wt down vs LXR KO
22625	10495285	NM_019972 // Sort1 // sortilin 1 // 3 F3|3 // 20661 /// ENSMUST00000102632 // Sort1 //	Sort1	NM_019972	0.0460538	0.0460538	0.50593	-1.97656	Bl6 wt down vs LXR KO
19596	10466659	NM_010266 // Gda // guanine deaminase // 19 B|19 15.5 cM // 14544 /// ENSMUST0000008760	Gda	NM_010266	0.0460952	0.0460952	0.653428	-1.53039	Bl6 wt down vs LXR KO
2398	10340392	---		---	0.0462256	0.0462256	3.02137	3.02137	Bl6 wt up vs LXR KO
22457	10493831	NM_013650 // S100a8 // S100 calcium binding protein A8 (calgranulin A) // 3 F1-F2|3 43.	S100a8	NM_013650	0.0464148	0.0464148	0.648917	-1.54103	Bl6 wt down vs LXR KO
35520	10608681	---		---	0.0465227	0.0465227	1.84108	1.84108	Bl6 wt up vs LXR KO
5741	10343735	---		---	0.0465707	0.0465707	0.599695	-1.66751	Bl6 wt down vs LXR KO
15724	10429968	---		---	0.0466928	0.0466928	1.56894	1.56894	Bl6 wt up vs LXR KO
15691	10429568	NM_010741 // Ly6c1 // lymphocyte antigen 6 complex, locus C1 // 15 D3|15 42.7 cM // 170	Ly6c1	NM_010741	0.0467557	0.0467557	1.65897	1.65897	Bl6 wt up vs LXR KO
6198	10344192	---		---	0.0468435	0.0468435	0.581063	-1.72099	Bl6 wt down vs LXR KO
14491	10417998	---		---	0.0468841	0.0468841	0.655388	-1.52581	Bl6 wt down vs LXR KO
30360	10564713	NM_008594 // Mfge8 // milk fat globule-EGF factor 8 protein // 7 D3|7 41.2 cM // 17304	Mfge8	NM_008594	0.0473884	0.0473884	0.520135	-1.92258	Bl6 wt down vs LXR KO
25324	10519983	NM_008013 // Fgl2 // fibrinogen-like protein 2 // 5 A3|5 7.0 cM // 14190 /// ENSMUST000	Fgl2	NM_008013	0.0473929	0.0473929	2.1654	2.1654	Bl6 wt up vs LXR KO
11528	10392484	NM_013851 // Abca8b // ATP-binding cassette, sub-family A (ABC1), member 8b // 11 E1|11	Abca8b	NM_013851	0.0474265	0.0474265	0.508229	-1.96762	Bl6 wt down vs LXR KO
28217	10547633	NM_008108 // Gdf3 // growth differentiation factor 3 // 6 F1|6 60.6 cM // 14562 /// ENS	Gdf3	NM_008108	0.0482214	0.0482214	1.81206	1.81206	Bl6 wt up vs LXR KO
1463	10339457	---		---	0.0487254	0.0487254	1.67401	1.67401	Bl6 wt up vs LXR KO
4622	10342616	---		---	0.049453	0.049453	1.51598	1.51598	Bl6 wt up vs LXR KO
1206	10339200	---		---	0.049544	0.049544	1.67926	1.67926	Bl6 wt up vs LXR KO
6087	10344081	---		---	0.0495517	0.0495517	2.09587	2.09587	Bl6 wt up vs LXR KO
